# Supplementary material for: Temporal Changes in Affective Symptoms, Headache Burden, and Quality of Life Following rTMS Treatment in Migraine: A Longitudinal Study
Source: Healthcare (Basel). 2026 May 4;14(9):1242. doi: 10.3390/healthcare14091242 (PMC13163773; doi:10.3390/healthcare14091242)
Supplement: Supplementary file 1 [file healthcare-14-01242-s001.zip]

Archive with 1 entries (1 files):
- healthcare-4205567-supplementary.pdf
